# Supplementary material for: Molecular dissection of the replication system of plasmid pIGRK encoding two in-frame Rep proteins with antagonistic functions
Source: BMC Microbiol. 2019 Nov 13;19:254. doi: 10.1186/s12866-019-1595-3 (PMC6854812; doi:10.1186/s12866-019-1595-3)
Supplement: Supplementary file 1 — Additional file 1: Figure S1. Mutational analysis of the pIGRK REP module. Contains a detailed description of mutational analysis performed, the results obtained and a schematic representation of the constructed plasmids. (rtf with Figure S1 in jpg format). [file 12866_2019_1595_MOESM1_ESM.zip]

Archive with 2 entries (2 files):
- Additional file 1.rtf
- Fig S1 from Additional file 1.jpg
